# Supplementary material for: Simple and High-Throughput Quantification of Mono- and Bivalent Foot-and-Mouth Disease Virus Vaccine Antigens by Differential Scanning Fluorimetry
Source: Vaccines (Basel). 2025 Jul 2;13(7):721. doi: 10.3390/vaccines13070721 (PMC12298750; doi:10.3390/vaccines13070721)
Supplement: Supplementary file 1 [file vaccines-13-00721-s001.zip]

Archive with 1 entries (1 files):
- vaccines-3606214-supplementary.pdf
